# Supplementary material for: Dynamic DNA methylation landscape defines brown and white cell specificity during adipogenesis
Source: Mol Metab. 2016 Aug 17;5(10):1033–41. doi: 10.1016/j.molmet.2016.08.006 (PMC5034609; doi:10.1016/j.molmet.2016.08.006)
Supplement: Table S1 — Sequences of quantitative RT-PCR primers for candidate Hox genes and primer for bisulfite sequencing assay for Hoxc10. [file mmc1.xlsx]

## Sheet: Sheet1
Realtime PCR primers	Forward primer	Reverse primer
Hoxc4	CACCACCACCACATACACAA	TGCTCCATAAAGCCCTCCTA
Hoxa2	TACGAATTTGAGCGAGAGATTGG	GTCGAGGTCTTGATTGATGAACT
Hoxa5	CTCATTTTGCGGTCGCTATCC	ATCCATGCCATTGTAGCCGTA
Hoxc9	TTAACCAGGGACCGTCGGTA	ATTGTTCCTTGTCGGTTTTCTCT
Hoxc10	ATGACATGCCCTCGCAATGTA	CCCCGCAGTTGAAGTCACTC
Primers for bisulfite sequencing assay	Forward primer	Reverse primer
Hoxc10	TTAAAAGTAAGTTGAAGTTTTTGTTTTTTTGTTTTT	CCTCCTTTACCCAAAATCCCTTAA ATA
